# Supplementary material for: Gut Microbiota and Central Nervous System Tumors: A Comprehensive Systematic Review and Meta-Analysis of Microbiome-CNS Interactions
Source: Int J Mol Sci. 2025 Nov 4;26(21):10721. doi: 10.3390/ijms262110721 (PMC12609029; doi:10.3390/ijms262110721)
Supplement: Supplementary file 1 [file ijms-26-10721-s001.zip]

Archive with 1 entries (1 files):
- ijms-3863092-supplementary.pdf
